# Supplementary material for: Low- and No-Calorie Sweetener (LNCS) Presence and Consumption among the Portuguese Adult Population
Source: Nutrients. 2021 Nov 22;13(11):4186. doi: 10.3390/nu13114186 (PMC8623193; doi:10.3390/nu13114186)
Supplement: Supplementary file 1 [file nutrients-13-04186-s001.zip]

Archive with 1 entries (1 files):
- nutrients-1447033-supplementary.pdf
